# Supplementary material for: Microbeam X-Ray Investigation of the Structural Transition from Circularly Banded to Ringless Dendritic Assemblies in Poly(Butylene Adipate) Through Dilution with Poly(Ethylene Oxide)
Source: Polymers (Basel). 2025 Jul 26;17(15):2040. doi: 10.3390/polym17152040 (PMC12349629; doi:10.3390/polym17152040)
Supplement: Supplementary file 1 [file polymers-17-02040-s001.zip]

Archive with 1 entries (1 files):
- polymers-3753472-supplementary.pdf
